# Supplementary material for: Development and validation of the TexCoMP model: A nonlinear framework for optimising slip-resistant walkway coatings in diverse environments
Source: PLoS One. 2026 Jun 15;21(6):e0350565. doi: 10.1371/journal.pone.0350565 (PMC13268189; doi:10.1371/journal.pone.0350565)
Supplement: S1 Data — Minimal dataset underlying the findings reported in this article. Contains: – Aggregated mean and standard deviation of dynamic coefficient of friction (DFC) measurements for all experimental combinations (Sheet: DFC_Means_SDs) – Individual replicate-level DFC measurements with direction (Vertical/Horizontal) for full transparency and reproducibility (Sheet: DFC_Raw_Replicates) – Experimental metadata, instruments, conditions, and notes (Sheet: Metadata) These data support all statistical analyses, figures, and TexCoMP model validation. (XLSX) [file pone.0350565.s001.xlsx]

## Sheet: DFC_Means_SDs
		Tile	Coating	Shoe	Environment	DFC_Mean	DFC_SD
		CT 1	CM 1	SH 1	Arid	0.66	0.01
		CT 1	CM 1	SH 1	Damp	0.63	0.01
		CT 1	CM 1	SH 1	Foamy	0.36	0.01
		CT 1	CM 1	SH 2	Arid	0.77	0.01
		CT 1	CM 1	SH 2	Damp	0.64	0.01
		CT 1	CM 1	SH 2	Foamy	0.33	0.02
		CT 1	CM 1	SH 3	Arid	0.74	0.01
		CT 1	CM 1	SH 3	Damp	0.71	0.01
		CT 1	CM 1	SH 3	Foamy	0.34	0.01
		CT 1	CM 2	SH 1	Arid	0.7	0.01
		CT 1	CM 2	SH 1	Damp	0.66	0.01
		CT 1	CM 2	SH 1	Foamy	0.39	0.01
		CT 1	CM 2	SH 2	Arid	0.86	0.01
		CT 1	CM 2	SH 2	Damp	0.67	0.01
		CT 1	CM 2	SH 2	Foamy	0.36	0.01
		CT 1	CM 2	SH 3	Arid	0.81	0.01
		CT 1	CM 2	SH 3	Damp	0.78	0.01
		CT 1	CM 2	SH 3	Foamy	0.45	0.01
		CT 1	CM 3	SH 1	Arid	0.75	0.01
		CT 1	CM 3	SH 1	Damp	0.69	0.01
		CT 1	CM 3	SH 1	Foamy	0.42	0.01
		CT 1	CM 3	SH 2	Arid	0.82	0.01
		CT 1	CM 3	SH 2	Damp	0.65	0.01
		CT 1	CM 3	SH 2	Foamy	0.26	0.01
		CT 1	CM 3	SH 3	Arid	0.8	0.01
		CT 1	CM 3	SH 3	Damp	0.78	0.01
		CT 1	CM 3	SH 3	Foamy	0.43	0.01
		CT 1	CM 4	SH 1	Arid	0.71	0.01
		CT 1	CM 4	SH 1	Damp	0.62	0.02
		CT 1	CM 4	SH 1	Foamy	0.42	0.01
		CT 1	CM 4	SH 2	Arid	0.86	0.01
		CT 1	CM 4	SH 2	Damp	0.67	0.01
		CT 1	CM 4	SH 2	Foamy	0.32	0.01
		CT 1	CM 4	SH 3	Arid	0.81	0.01
		CT 1	CM 4	SH 3	Damp	0.78	0.01
		CT 1	CM 4	SH 3	Foamy	0.41	0.01
		CT 2	CM 1	SH 1	Arid	0.34	0.01
		CT 2	CM 1	SH 1	Damp	0.28	0.01
		CT 2	CM 1	SH 1	Foamy	0.28	0.01
		CT 2	CM 1	SH 2	Arid	0.65	0.01
		CT 2	CM 1	SH 2	Damp	0.45	0.01
		CT 2	CM 1	SH 2	Foamy	0.42	0.01
		CT 2	CM 1	SH 3	Arid	0.67	0.01
		CT 2	CM 1	SH 3	Damp	0.59	0.01
		CT 2	CM 1	SH 3	Foamy	0.46	0.01
		CT 2	CM 2	SH 1	Arid	0.43	0.01
		CT 2	CM 2	SH 1	Damp	0.38	0.01
		CT 2	CM 2	SH 1	Foamy	0.36	0.01
		CT 2	CM 2	SH 2	Arid	0.7	0.01
		CT 2	CM 2	SH 2	Damp	0.53	0.01
		CT 2	CM 2	SH 2	Foamy	0.47	0.01
		CT 2	CM 2	SH 3	Arid	0.66	0.01
		CT 2	CM 2	SH 3	Damp	0.62	0.01
		CT 2	CM 2	SH 3	Foamy	0.49	0.01
		CT 2	CM 3	SH 1	Arid	0.48	0.01
		CT 2	CM 3	SH 1	Damp	0.44	0.01
		CT 2	CM 3	SH 1	Foamy	0.38	0.01
		CT 2	CM 3	SH 2	Arid	0.69	0.01
		CT 2	CM 3	SH 2	Damp	0.53	0.01
		CT 2	CM 3	SH 2	Foamy	0.41	0.01
		CT 2	CM 3	SH 3	Arid	0.63	0.01
		CT 2	CM 3	SH 3	Damp	0.6	0.01
		CT 2	CM 3	SH 3	Foamy	0.49	0.01
		CT 2	CM 4	SH 1	Arid	0.5	0.01
		CT 2	CM 4	SH 1	Damp	0.4	0.01
		CT 2	CM 4	SH 1	Foamy	0.36	0.01
		CT 2	CM 4	SH 2	Arid	0.68	0.01
		CT 2	CM 4	SH 2	Damp	0.54	0.01
		CT 2	CM 4	SH 2	Foamy	0.38	0.01
		CT 2	CM 4	SH 3	Arid	0.69	0.01
		CT 2	CM 4	SH 3	Damp	0.64	0.01
		CT 2	CM 4	SH 3	Foamy	0.48	0.01
		CT 3	CM 1	SH 1	Arid	0.75	0.01
		CT 3	CM 1	SH 1	Damp	0.69	0.01
		CT 3	CM 1	SH 1	Foamy	0.42	0.01
		CT 3	CM 1	SH 2	Arid	0.82	0.01
		CT 3	CM 1	SH 2	Damp	0.65	0.01
		CT 3	CM 1	SH 2	Foamy	0.26	0.01
		CT 3	CM 1	SH 3	Arid	0.8	0.01
		CT 3	CM 1	SH 3	Damp	0.78	0.01
		CT 3	CM 1	SH 3	Foamy	0.43	0.01
		CT 3	CM 2	SH 1	Arid	0.88	0.01
		CT 3	CM 2	SH 1	Damp	0.71	0.01
		CT 3	CM 2	SH 1	Foamy	0.62	0.01
		CT 3	CM 2	SH 2	Arid	0.82	0.01
		CT 3	CM 2	SH 2	Damp	0.55	0.01
		CT 3	CM 2	SH 2	Foamy	0.44	0.01
		CT 3	CM 2	SH 3	Arid	0.78	0.01
		CT 3	CM 2	SH 3	Damp	0.71	0.01
		CT 3	CM 2	SH 3	Foamy	0.54	0.01
		CT 3	CM 3	SH 1	Arid	0.79	0.01
		CT 3	CM 3	SH 1	Damp	0.52	0.01
		CT 3	CM 3	SH 1	Foamy	0.38	0.01
		CT 3	CM 3	SH 2	Arid	0.75	0.01
		CT 3	CM 3	SH 2	Damp	0.38	0.01
		CT 3	CM 3	SH 2	Foamy	0.21	0.01
		CT 3	CM 3	SH 3	Arid	0.74	0.01
		CT 3	CM 3	SH 3	Damp	0.46	0.01
		CT 3	CM 3	SH 3	Foamy	0.3	0.01
		CT 3	CM 4	SH 1	Arid	0.8	0.01
		CT 3	CM 4	SH 1	Damp	0.64	0.01
		CT 3	CM 4	SH 1	Foamy	0.53	0.01
		CT 3	CM 4	SH 2	Arid	0.79	0.01
		CT 3	CM 4	SH 2	Damp	0.53	0.01
		CT 3	CM 4	SH 2	Foamy	0.41	0.01
		CT 3	CM 4	SH 3	Arid	0.75	0.01
		CT 3	CM 4	SH 3	Damp	0.66	0.01
		CT 3	CM 4	SH 3	Foamy	0.46	0.01
		CT 4	CM 1	SH 1	Arid	0.81	0.01
		CT 4	CM 1	SH 1	Damp	0.68	0.01
		CT 4	CM 1	SH 1	Foamy	0.55	0.01
		CT 4	CM 1	SH 2	Arid	0.74	0.01
		CT 4	CM 1	SH 2	Damp	0.44	0.01
		CT 4	CM 1	SH 2	Foamy	0.3	0.01
		CT 4	CM 1	SH 3	Arid	0.66	0.01
		CT 4	CM 1	SH 3	Damp	0.56	0.01
		CT 4	CM 1	SH 3	Foamy	0.39	0.01
		CT 4	CM 2	SH 1	Arid	0.88	0.01
		CT 4	CM 2	SH 1	Damp	0.82	0.01
		CT 4	CM 2	SH 1	Foamy	0.67	0.01
		CT 4	CM 2	SH 2	Arid	0.86	0.01
		CT 4	CM 2	SH 2	Damp	0.67	0.01
		CT 4	CM 2	SH 2	Foamy	0.58	0.01
		CT 4	CM 2	SH 3	Arid	0.79	0.01
		CT 4	CM 2	SH 3	Damp	0.77	0.01
		CT 4	CM 2	SH 3	Foamy	0.65	0.01
		CT 4	CM 3	SH 1	Arid	0.8	0.01
		CT 4	CM 3	SH 1	Damp	0.64	0.01
		CT 4	CM 3	SH 1	Foamy	0.53	0.01
		CT 4	CM 3	SH 2	Arid	0.79	0.01
		CT 4	CM 3	SH 2	Damp	0.53	0.01
		CT 4	CM 3	SH 2	Foamy	0.41	0.01
		CT 4	CM 3	SH 3	Arid	0.75	0.01
		CT 4	CM 3	SH 3	Damp	0.66	0.01
		CT 4	CM 3	SH 3	Foamy	0.46	0.01
		CT 4	CM 4	SH 1	Arid	0.88	0.01
		CT 4	CM 4	SH 1	Damp	0.78	0.01
		CT 4	CM 4	SH 1	Foamy	0.66	0.01
		CT 4	CM 4	SH 2	Arid	0.85	0.01
		CT 4	CM 4	SH 2	Damp	0.71	0.01
		CT 4	CM 4	SH 2	Foamy	0.56	0.01
		CT 4	CM 4	SH 3	Arid	0.82	0.01
		CT 4	CM 4	SH 3	Damp	0.79	0.01
		CT 4	CM 4	SH 3	Foamy	0.64	0.01

## Sheet: DFC_Raw_Replicates
		Tile	Coating	Shoe	Environment	Replicate	Direction	DFC_Value
		CT 1	CM 1	SH 1	Arid	1	Vertical	0.66
		CT 1	CM 1	SH 1	Arid	1	Horizontal	0.665
		CT 1	CM 1	SH 1	Arid	2	Vertical	0.65
		CT 1	CM 1	SH 1	Arid	2	Horizontal	0.67
		CT 1	CM 1	SH 1	Arid	3	Vertical	0.645
		CT 1	CM 1	SH 1	Arid	3	Horizontal	0.675
		CT 1	CM 1	SH 1	Damp	1	Vertical	0.6
		CT 1	CM 1	SH 1	Damp	1	Horizontal	0.645
		CT 1	CM 1	SH 1	Damp	2	Vertical	0.61
		CT 1	CM 1	SH 1	Damp	2	Horizontal	0.66
		CT 1	CM 1	SH 1	Damp	3	Vertical	0.605
		CT 1	CM 1	SH 1	Damp	3	Horizontal	0.655
		CT 1	CM 1	SH 1	Foamy	1	Vertical	0.38
		CT 1	CM 1	SH 1	Foamy	1	Horizontal	0.36
		CT 1	CM 1	SH 1	Foamy	2	Vertical	0.375
		CT 1	CM 1	SH 1	Foamy	2	Horizontal	0.35
		CT 1	CM 1	SH 1	Foamy	3	Vertical	0.37
		CT 1	CM 1	SH 1	Foamy	3	Horizontal	0.345
		CT 1	CM 1	SH 2	Arid	1	Vertical	0.76
		CT 1	CM 1	SH 2	Arid	1	Horizontal	0.785
		CT 1	CM 1	SH 2	Arid	2	Vertical	0.765
		CT 1	CM 1	SH 2	Arid	2	Horizontal	0.78
		CT 1	CM 1	SH 2	Arid	3	Vertical	0.77
		CT 1	CM 1	SH 2	Arid	3	Horizontal	0.775
		CT 1	CM 1	SH 2	Damp	1	Vertical	0.61
		CT 1	CM 1	SH 2	Damp	1	Horizontal	0.68
		CT 1	CM 1	SH 2	Damp	2	Vertical	0.615
		CT 1	CM 1	SH 2	Damp	2	Horizontal	0.67
		CT 1	CM 1	SH 2	Damp	3	Vertical	0.62
		CT 1	CM 1	SH 2	Damp	3	Horizontal	0.66
		CT 1	CM 1	SH 2	Foamy	1	Vertical	0.295
		CT 1	CM 1	SH 2	Foamy	1	Horizontal	0.365
		CT 1	CM 1	SH 2	Foamy	2	Vertical	0.29
		CT 1	CM 1	SH 2	Foamy	2	Horizontal	0.37
		CT 1	CM 1	SH 2	Foamy	3	Vertical	0.305
		CT 1	CM 1	SH 2	Foamy	3	Horizontal	0.375
		CT 1	CM 1	SH 3	Arid	1	Vertical	0.71
		CT 1	CM 1	SH 3	Arid	1	Horizontal	0.76
		CT 1	CM 1	SH 3	Arid	2	Vertical	0.72
		CT 1	CM 1	SH 3	Arid	2	Horizontal	0.77
		CT 1	CM 1	SH 3	Arid	3	Vertical	0.715
		CT 1	CM 1	SH 3	Arid	3	Horizontal	0.75
		CT 1	CM 1	SH 3	Damp	1	Vertical	0.68
		CT 1	CM 1	SH 3	Damp	1	Horizontal	0.74
		CT 1	CM 1	SH 3	Damp	2	Vertical	0.685
		CT 1	CM 1	SH 3	Damp	2	Horizontal	0.73
		CT 1	CM 1	SH 3	Damp	3	Vertical	0.69
		CT 1	CM 1	SH 3	Damp	3	Horizontal	0.735
		CT 1	CM 1	SH 3	Foamy	1	Vertical	0.33
		CT 1	CM 1	SH 3	Foamy	1	Horizontal	0.345
		CT 1	CM 1	SH 3	Foamy	2	Vertical	0.34
		CT 1	CM 1	SH 3	Foamy	2	Horizontal	0.335
		CT 1	CM 1	SH 3	Foamy	3	Vertical	0.335
		CT 1	CM 1	SH 3	Foamy	3	Horizontal	0.33
		CT 1	CM 2	SH 1	Arid	1	Vertical	0.71
		CT 1	CM 2	SH 1	Arid	1	Horizontal	0.7
		CT 1	CM 2	SH 1	Arid	2	Vertical	0.7
		CT 1	CM 2	SH 1	Arid	2	Horizontal	0.69
		CT 1	CM 2	SH 1	Arid	3	Vertical	0.695
		CT 1	CM 2	SH 1	Arid	3	Horizontal	0.695
		CT 1	CM 2	SH 1	Damp	1	Vertical	0.645
		CT 1	CM 2	SH 1	Damp	1	Horizontal	0.67
		CT 1	CM 2	SH 1	Damp	2	Vertical	0.65
		CT 1	CM 2	SH 1	Damp	2	Horizontal	0.68
		CT 1	CM 2	SH 1	Damp	3	Vertical	0.655
		CT 1	CM 2	SH 1	Damp	3	Horizontal	0.675
		CT 1	CM 2	SH 1	Foamy	1	Vertical	0.395
		CT 1	CM 2	SH 1	Foamy	1	Horizontal	0.39
		CT 1	CM 2	SH 1	Foamy	2	Vertical	0.4
		CT 1	CM 2	SH 1	Foamy	2	Horizontal	0.38
		CT 1	CM 2	SH 1	Foamy	3	Vertical	0.405
		CT 1	CM 2	SH 1	Foamy	3	Horizontal	0.37
		CT 1	CM 2	SH 2	Arid	1	Vertical	0.87
		CT 1	CM 2	SH 2	Arid	1	Horizontal	0.85
		CT 1	CM 2	SH 2	Arid	2	Vertical	0.88
		CT 1	CM 2	SH 2	Arid	2	Horizontal	0.855
		CT 1	CM 2	SH 2	Arid	3	Vertical	0.865
		CT 1	CM 2	SH 2	Arid	3	Horizontal	0.86
		CT 1	CM 2	SH 2	Damp	1	Vertical	0.65
		CT 1	CM 2	SH 2	Damp	1	Horizontal	0.68
		CT 1	CM 2	SH 2	Damp	2	Vertical	0.66
		CT 1	CM 2	SH 2	Damp	2	Horizontal	0.675
		CT 1	CM 2	SH 2	Damp	3	Vertical	0.665
		CT 1	CM 2	SH 2	Damp	3	Horizontal	0.67
		CT 1	CM 2	SH 2	Foamy	1	Vertical	0.33
		CT 1	CM 2	SH 2	Foamy	1	Horizontal	0.39
		CT 1	CM 2	SH 2	Foamy	2	Vertical	0.325
		CT 1	CM 2	SH 2	Foamy	2	Horizontal	0.385
		CT 1	CM 2	SH 2	Foamy	3	Vertical	0.32
		CT 1	CM 2	SH 2	Foamy	3	Horizontal	0.38
		CT 1	CM 2	SH 3	Arid	1	Vertical	0.81
		CT 1	CM 2	SH 3	Arid	1	Horizontal	0.8
		CT 1	CM 2	SH 3	Arid	2	Vertical	0.805
		CT 1	CM 2	SH 3	Arid	2	Horizontal	0.81
		CT 1	CM 2	SH 3	Arid	3	Vertical	0.82
		CT 1	CM 2	SH 3	Arid	3	Horizontal	0.82
		CT 1	CM 2	SH 3	Damp	1	Vertical	0.78
		CT 1	CM 2	SH 3	Damp	1	Horizontal	0.79
		CT 1	CM 2	SH 3	Damp	2	Vertical	0.79
		CT 1	CM 2	SH 3	Damp	2	Horizontal	0.785
		CT 1	CM 2	SH 3	Damp	3	Vertical	0.77
		CT 1	CM 2	SH 3	Damp	3	Horizontal	0.78
		CT 1	CM 2	SH 3	Foamy	1	Vertical	0.42
		CT 1	CM 2	SH 3	Foamy	1	Horizontal	0.465
		CT 1	CM 2	SH 3	Foamy	2	Vertical	0.43
		CT 1	CM 2	SH 3	Foamy	2	Horizontal	0.46
		CT 1	CM 2	SH 3	Foamy	3	Vertical	0.425
		CT 1	CM 2	SH 3	Foamy	3	Horizontal	0.47
		CT 1	CM 3	SH 1	Arid	1	Vertical	0.755
		CT 1	CM 3	SH 1	Arid	1	Horizontal	0.75
		CT 1	CM 3	SH 1	Arid	2	Vertical	0.75
		CT 1	CM 3	SH 1	Arid	2	Horizontal	0.755
		CT 1	CM 3	SH 1	Arid	3	Vertical	0.74
		CT 1	CM 3	SH 1	Arid	3	Horizontal	0.745
		CT 1	CM 3	SH 1	Damp	1	Vertical	0.675
		CT 1	CM 3	SH 1	Damp	1	Horizontal	0.7
		CT 1	CM 3	SH 1	Damp	2	Vertical	0.68
		CT 1	CM 3	SH 1	Damp	2	Horizontal	0.705
		CT 1	CM 3	SH 1	Damp	3	Vertical	0.685
		CT 1	CM 3	SH 1	Damp	3	Horizontal	0.695
		CT 1	CM 3	SH 1	Foamy	1	Vertical	0.43
		CT 1	CM 3	SH 1	Foamy	1	Horizontal	0.43
		CT 1	CM 3	SH 1	Foamy	2	Vertical	0.435
		CT 1	CM 3	SH 1	Foamy	2	Horizontal	0.42
		CT 1	CM 3	SH 1	Foamy	3	Vertical	0.42
		CT 1	CM 3	SH 1	Foamy	3	Horizontal	0.41
		CT 1	CM 3	SH 2	Arid	1	Vertical	0.825
		CT 1	CM 3	SH 2	Arid	1	Horizontal	0.83
		CT 1	CM 3	SH 2	Arid	2	Vertical	0.815
		CT 1	CM 3	SH 2	Arid	2	Horizontal	0.825
		CT 1	CM 3	SH 2	Arid	3	Vertical	0.82
		CT 1	CM 3	SH 2	Arid	3	Horizontal	0.82
		CT 1	CM 3	SH 2	Damp	1	Vertical	0.65
		CT 1	CM 3	SH 2	Damp	1	Horizontal	0.66
		CT 1	CM 3	SH 2	Damp	2	Vertical	0.655
		CT 1	CM 3	SH 2	Damp	2	Horizontal	0.64
		CT 1	CM 3	SH 2	Damp	3	Vertical	0.66
		CT 1	CM 3	SH 2	Damp	3	Horizontal	0.65
		CT 1	CM 3	SH 2	Foamy	1	Vertical	0.23
		CT 1	CM 3	SH 2	Foamy	1	Horizontal	0.27
		CT 1	CM 3	SH 2	Foamy	2	Vertical	0.24
		CT 1	CM 3	SH 2	Foamy	2	Horizontal	0.28
		CT 1	CM 3	SH 2	Foamy	3	Vertical	0.25
		CT 1	CM 3	SH 2	Foamy	3	Horizontal	0.285
		CT 1	CM 3	SH 3	Arid	1	Vertical	0.8
		CT 1	CM 3	SH 3	Arid	1	Horizontal	0.79
		CT 1	CM 3	SH 3	Arid	2	Vertical	0.795
		CT 1	CM 3	SH 3	Arid	2	Horizontal	0.8
		CT 1	CM 3	SH 3	Arid	3	Vertical	0.79
		CT 1	CM 3	SH 3	Arid	3	Horizontal	0.81
		CT 1	CM 3	SH 3	Damp	1	Vertical	0.765
		CT 1	CM 3	SH 3	Damp	1	Horizontal	0.785
		CT 1	CM 3	SH 3	Damp	2	Vertical	0.77
		CT 1	CM 3	SH 3	Damp	2	Horizontal	0.78
		CT 1	CM 3	SH 3	Damp	3	Vertical	0.775
		CT 1	CM 3	SH 3	Damp	3	Horizontal	0.775
		CT 1	CM 3	SH 3	Foamy	1	Vertical	0.43
		CT 1	CM 3	SH 3	Foamy	1	Horizontal	0.43
		CT 1	CM 3	SH 3	Foamy	2	Vertical	0.42
		CT 1	CM 3	SH 3	Foamy	2	Horizontal	0.435
		CT 1	CM 3	SH 3	Foamy	3	Vertical	0.415
		CT 1	CM 3	SH 3	Foamy	3	Horizontal	0.425
		CT 1	CM 4	SH 1	Arid	1	Vertical	0.725
		CT 1	CM 4	SH 1	Arid	1	Horizontal	0.68
		CT 1	CM 4	SH 1	Arid	2	Vertical	0.73
		CT 1	CM 4	SH 1	Arid	2	Horizontal	0.69
		CT 1	CM 4	SH 1	Arid	3	Vertical	0.735
		CT 1	CM 4	SH 1	Arid	3	Horizontal	0.685
		CT 1	CM 4	SH 1	Damp	1	Vertical	0.575
		CT 1	CM 4	SH 1	Damp	1	Horizontal	0.63
		CT 1	CM 4	SH 1	Damp	2	Vertical	0.59
		CT 1	CM 4	SH 1	Damp	2	Horizontal	0.64
		CT 1	CM 4	SH 1	Damp	3	Vertical	0.62
		CT 1	CM 4	SH 1	Damp	3	Horizontal	0.635
		CT 1	CM 4	SH 1	Foamy	1	Vertical	0.42
		CT 1	CM 4	SH 1	Foamy	1	Horizontal	0.42
		CT 1	CM 4	SH 1	Foamy	2	Vertical	0.39
		CT 1	CM 4	SH 1	Foamy	2	Horizontal	0.425
		CT 1	CM 4	SH 1	Foamy	3	Vertical	0.415
		CT 1	CM 4	SH 1	Foamy	3	Horizontal	0.43
		CT 1	CM 4	SH 2	Arid	1	Vertical	0.875
		CT 1	CM 4	SH 2	Arid	1	Horizontal	0.865
		CT 1	CM 4	SH 2	Arid	2	Vertical	0.87
		CT 1	CM 4	SH 2	Arid	2	Horizontal	0.86
		CT 1	CM 4	SH 2	Arid	3	Vertical	0.865
		CT 1	CM 4	SH 2	Arid	3	Horizontal	0.85
		CT 1	CM 4	SH 2	Damp	1	Vertical	0.65
		CT 1	CM 4	SH 2	Damp	1	Horizontal	0.69
		CT 1	CM 4	SH 2	Damp	2	Vertical	0.655
		CT 1	CM 4	SH 2	Damp	2	Horizontal	0.695
		CT 1	CM 4	SH 2	Damp	3	Vertical	0.645
		CT 1	CM 4	SH 2	Damp	3	Horizontal	0.7
		CT 1	CM 4	SH 2	Foamy	1	Vertical	0.32
		CT 1	CM 4	SH 2	Foamy	1	Horizontal	0.32
		CT 1	CM 4	SH 2	Foamy	2	Vertical	0.33
		CT 1	CM 4	SH 2	Foamy	2	Horizontal	0.31
		CT 1	CM 4	SH 2	Foamy	3	Vertical	0.315
		CT 1	CM 4	SH 2	Foamy	3	Horizontal	0.3
		CT 1	CM 4	SH 3	Arid	1	Vertical	0.815
		CT 1	CM 4	SH 3	Arid	1	Horizontal	0.81
		CT 1	CM 4	SH 3	Arid	2	Vertical	0.82
		CT 1	CM 4	SH 3	Arid	2	Horizontal	0.815
		CT 1	CM 4	SH 3	Arid	3	Vertical	0.81
		CT 1	CM 4	SH 3	Arid	3	Horizontal	0.805
		CT 1	CM 4	SH 3	Damp	1	Vertical	0.79
		CT 1	CM 4	SH 3	Damp	1	Horizontal	0.79
		CT 1	CM 4	SH 3	Damp	2	Vertical	0.785
		CT 1	CM 4	SH 3	Damp	2	Horizontal	0.785
		CT 1	CM 4	SH 3	Damp	3	Vertical	0.78
		CT 1	CM 4	SH 3	Damp	3	Horizontal	0.77
		CT 1	CM 4	SH 3	Foamy	1	Vertical	0.41
		CT 1	CM 4	SH 3	Foamy	1	Horizontal	0.415
		CT 1	CM 4	SH 3	Foamy	2	Vertical	0.415
		CT 1	CM 4	SH 3	Foamy	2	Horizontal	0.405
		CT 1	CM 4	SH 3	Foamy	3	Vertical	0.42
		CT 1	CM 4	SH 3	Foamy	3	Horizontal	0.395
		CT 2	CM 1	SH 1	Arid	1	Vertical	0.32
		CT 2	CM 1	SH 1	Arid	1	Horizontal	0.37
		CT 2	CM 1	SH 1	Arid	2	Vertical	0.315
		CT 2	CM 1	SH 1	Arid	2	Horizontal	0.365
		CT 2	CM 1	SH 1	Arid	3	Vertical	0.31
		CT 2	CM 1	SH 1	Arid	3	Horizontal	0.355
		CT 2	CM 1	SH 1	Damp	1	Vertical	0.275
		CT 2	CM 1	SH 1	Damp	1	Horizontal	0.29
		CT 2	CM 1	SH 1	Damp	2	Vertical	0.28
		CT 2	CM 1	SH 1	Damp	2	Horizontal	0.295
		CT 2	CM 1	SH 1	Damp	3	Vertical	0.27
		CT 2	CM 1	SH 1	Damp	3	Horizontal	0.285
		CT 2	CM 1	SH 1	Foamy	1	Vertical	0.26
		CT 2	CM 1	SH 1	Foamy	1	Horizontal	0.295
		CT 2	CM 1	SH 1	Foamy	2	Vertical	0.255
		CT 2	CM 1	SH 1	Foamy	2	Horizontal	0.29
		CT 2	CM 1	SH 1	Foamy	3	Vertical	0.265
		CT 2	CM 1	SH 1	Foamy	3	Horizontal	0.298
		CT 2	CM 1	SH 2	Arid	1	Vertical	0.63
		CT 2	CM 1	SH 2	Arid	1	Horizontal	0.66
		CT 2	CM 1	SH 2	Arid	2	Vertical	0.635
		CT 2	CM 1	SH 2	Arid	2	Horizontal	0.655
		CT 2	CM 1	SH 2	Arid	3	Vertical	0.64
		CT 2	CM 1	SH 2	Arid	3	Horizontal	0.65
		CT 2	CM 1	SH 2	Damp	1	Vertical	0.44
		CT 2	CM 1	SH 2	Damp	1	Horizontal	0.47
		CT 2	CM 1	SH 2	Damp	2	Vertical	0.45
		CT 2	CM 1	SH 2	Damp	2	Horizontal	0.46
		CT 2	CM 1	SH 2	Damp	3	Vertical	0.455
		CT 2	CM 1	SH 2	Damp	3	Horizontal	0.45
		CT 2	CM 1	SH 2	Foamy	1	Vertical	0.405
		CT 2	CM 1	SH 2	Foamy	1	Horizontal	0.435
		CT 2	CM 1	SH 2	Foamy	2	Vertical	0.415
		CT 2	CM 1	SH 2	Foamy	2	Horizontal	0.44
		CT 2	CM 1	SH 2	Foamy	3	Vertical	0.41
		CT 2	CM 1	SH 2	Foamy	3	Horizontal	0.44
		CT 2	CM 1	SH 3	Arid	1	Vertical	0.65
		CT 2	CM 1	SH 3	Arid	1	Horizontal	0.675
		CT 2	CM 1	SH 3	Arid	2	Vertical	0.66
		CT 2	CM 1	SH 3	Arid	2	Horizontal	0.68
		CT 2	CM 1	SH 3	Arid	3	Vertical	0.655
		CT 2	CM 1	SH 3	Arid	3	Horizontal	0.67
		CT 2	CM 1	SH 3	Damp	1	Vertical	0.58
		CT 2	CM 1	SH 3	Damp	1	Horizontal	0.61
		CT 2	CM 1	SH 3	Damp	2	Vertical	0.57
		CT 2	CM 1	SH 3	Damp	2	Horizontal	0.615
		CT 2	CM 1	SH 3	Damp	3	Vertical	0.565
		CT 2	CM 1	SH 3	Damp	3	Horizontal	0.62
		CT 2	CM 1	SH 3	Foamy	1	Vertical	0.45
		CT 2	CM 1	SH 3	Foamy	1	Horizontal	0.465
		CT 2	CM 1	SH 3	Foamy	2	Vertical	0.44
		CT 2	CM 1	SH 3	Foamy	2	Horizontal	0.47
		CT 2	CM 1	SH 3	Foamy	3	Vertical	0.435
		CT 2	CM 1	SH 3	Foamy	3	Horizontal	0.475
		CT 2	CM 2	SH 1	Arid	1	Vertical	0.44
		CT 2	CM 2	SH 1	Arid	1	Horizontal	0.44
		CT 2	CM 2	SH 1	Arid	2	Vertical	0.436
		CT 2	CM 2	SH 1	Arid	2	Horizontal	0.43
		CT 2	CM 2	SH 1	Arid	3	Vertical	0.43
		CT 2	CM 2	SH 1	Arid	3	Horizontal	0.42
		CT 2	CM 2	SH 1	Damp	1	Vertical	0.38
		CT 2	CM 2	SH 1	Damp	1	Horizontal	0.39
		CT 2	CM 2	SH 1	Damp	2	Vertical	0.375
		CT 2	CM 2	SH 1	Damp	2	Horizontal	0.395
		CT 2	CM 2	SH 1	Damp	3	Vertical	0.37
		CT 2	CM 2	SH 1	Damp	3	Horizontal	0.385
		CT 2	CM 2	SH 1	Foamy	1	Vertical	0.35
		CT 2	CM 2	SH 1	Foamy	1	Horizontal	0.375
		CT 2	CM 2	SH 1	Foamy	2	Vertical	0.345
		CT 2	CM 2	SH 1	Foamy	2	Horizontal	0.365
		CT 2	CM 2	SH 1	Foamy	3	Vertical	0.355
		CT 2	CM 2	SH 1	Foamy	3	Horizontal	0.375
		CT 2	CM 2	SH 2	Arid	1	Vertical	0.695
		CT 2	CM 2	SH 2	Arid	1	Horizontal	0.705
		CT 2	CM 2	SH 2	Arid	2	Vertical	0.69
		CT 2	CM 2	SH 2	Arid	2	Horizontal	0.71
		CT 2	CM 2	SH 2	Arid	3	Vertical	0.685
		CT 2	CM 2	SH 2	Arid	3	Horizontal	0.695
		CT 2	CM 2	SH 2	Damp	1	Vertical	0.5
		CT 2	CM 2	SH 2	Damp	1	Horizontal	0.545
		CT 2	CM 2	SH 2	Damp	2	Vertical	0.51
		CT 2	CM 2	SH 2	Damp	2	Horizontal	0.55
		CT 2	CM 2	SH 2	Damp	3	Vertical	0.52
		CT 2	CM 2	SH 2	Damp	3	Horizontal	0.54
		CT 2	CM 2	SH 2	Foamy	1	Vertical	0.45
		CT 2	CM 2	SH 2	Foamy	1	Horizontal	0.48
		CT 2	CM 2	SH 2	Foamy	2	Vertical	0.455
		CT 2	CM 2	SH 2	Foamy	2	Horizontal	0.49
		CT 2	CM 2	SH 2	Foamy	3	Vertical	0.45
		CT 2	CM 2	SH 2	Foamy	3	Horizontal	0.485
		CT 2	CM 2	SH 3	Arid	1	Vertical	0.63
		CT 2	CM 2	SH 3	Arid	1	Horizontal	0.68
		CT 2	CM 2	SH 3	Arid	2	Vertical	0.64
		CT 2	CM 2	SH 3	Arid	2	Horizontal	0.69
		CT 2	CM 2	SH 3	Arid	3	Vertical	0.65
		CT 2	CM 2	SH 3	Arid	3	Horizontal	0.695
		CT 2	CM 2	SH 3	Damp	1	Vertical	0.62
		CT 2	CM 2	SH 3	Damp	1	Horizontal	0.625
		CT 2	CM 2	SH 3	Damp	2	Vertical	0.615
		CT 2	CM 2	SH 3	Damp	2	Horizontal	0.63
		CT 2	CM 2	SH 3	Damp	3	Vertical	0.61
		CT 2	CM 2	SH 3	Damp	3	Horizontal	0.62
		CT 2	CM 2	SH 3	Foamy	1	Vertical	0.47
		CT 2	CM 2	SH 3	Foamy	1	Horizontal	0.5
		CT 2	CM 2	SH 3	Foamy	2	Vertical	0.48
		CT 2	CM 2	SH 3	Foamy	2	Horizontal	0.49
		CT 2	CM 2	SH 3	Foamy	3	Vertical	0.475
		CT 2	CM 2	SH 3	Foamy	3	Horizontal	0.495
		CT 2	CM 3	SH 1	Arid	1	Vertical	0.45
		CT 2	CM 3	SH 1	Arid	1	Horizontal	0.49
		CT 2	CM 3	SH 1	Arid	2	Vertical	0.46
		CT 2	CM 3	SH 1	Arid	2	Horizontal	0.485
		CT 2	CM 3	SH 1	Arid	3	Vertical	0.47
		CT 2	CM 3	SH 1	Arid	3	Horizontal	0.495
		CT 2	CM 3	SH 1	Damp	1	Vertical	0.405
		CT 2	CM 3	SH 1	Damp	1	Horizontal	0.47
		CT 2	CM 3	SH 1	Damp	2	Vertical	0.41
		CT 2	CM 3	SH 1	Damp	2	Horizontal	0.465
		CT 2	CM 3	SH 1	Damp	3	Vertical	0.415
		CT 2	CM 3	SH 1	Damp	3	Horizontal	0.475
		CT 2	CM 3	SH 1	Foamy	1	Vertical	0.36
		CT 2	CM 3	SH 1	Foamy	1	Horizontal	0.38
		CT 2	CM 3	SH 1	Foamy	2	Vertical	0.37
		CT 2	CM 3	SH 1	Foamy	2	Horizontal	0.39
		CT 2	CM 3	SH 1	Foamy	3	Vertical	0.375
		CT 2	CM 3	SH 1	Foamy	3	Horizontal	0.395
		CT 2	CM 3	SH 2	Arid	1	Vertical	0.695
		CT 2	CM 3	SH 2	Arid	1	Horizontal	0.695
		CT 2	CM 3	SH 2	Arid	2	Vertical	0.7
		CT 2	CM 3	SH 2	Arid	2	Horizontal	0.69
		CT 2	CM 3	SH 2	Arid	3	Vertical	0.705
		CT 2	CM 3	SH 2	Arid	3	Horizontal	0.68
		CT 2	CM 3	SH 2	Damp	1	Vertical	0.53
		CT 2	CM 3	SH 2	Damp	1	Horizontal	0.54
		CT 2	CM 3	SH 2	Damp	2	Vertical	0.52
		CT 2	CM 3	SH 2	Damp	2	Horizontal	0.53
		CT 2	CM 3	SH 2	Damp	3	Vertical	0.51
		CT 2	CM 3	SH 2	Damp	3	Horizontal	0.525
		CT 2	CM 3	SH 2	Foamy	1	Vertical	0.41
		CT 2	CM 3	SH 2	Foamy	1	Horizontal	0.42
		CT 2	CM 3	SH 2	Foamy	2	Vertical	0.415
		CT 2	CM 3	SH 2	Foamy	2	Horizontal	0.41
		CT 2	CM 3	SH 2	Foamy	3	Vertical	0.42
		CT 2	CM 3	SH 2	Foamy	3	Horizontal	0.4
		CT 2	CM 3	SH 3	Arid	1	Vertical	0.62
		CT 2	CM 3	SH 3	Arid	1	Horizontal	0.63
		CT 2	CM 3	SH 3	Arid	2	Vertical	0.63
		CT 2	CM 3	SH 3	Arid	2	Horizontal	0.64
		CT 2	CM 3	SH 3	Arid	3	Vertical	0.64
		CT 2	CM 3	SH 3	Arid	3	Horizontal	0.635
		CT 2	CM 3	SH 3	Damp	1	Vertical	0.6
		CT 2	CM 3	SH 3	Damp	1	Horizontal	0.61
		CT 2	CM 3	SH 3	Damp	2	Vertical	0.605
		CT 2	CM 3	SH 3	Damp	2	Horizontal	0.605
		CT 2	CM 3	SH 3	Damp	3	Vertical	0.595
		CT 2	CM 3	SH 3	Damp	3	Horizontal	0.59
		CT 2	CM 3	SH 3	Foamy	1	Vertical	0.49
		CT 2	CM 3	SH 3	Foamy	1	Horizontal	0.5
		CT 2	CM 3	SH 3	Foamy	2	Vertical	0.485
		CT 2	CM 3	SH 3	Foamy	2	Horizontal	0.51
		CT 2	CM 3	SH 3	Foamy	3	Vertical	0.48
		CT 2	CM 3	SH 3	Foamy	3	Horizontal	0.49
		CT 2	CM 4	SH 1	Arid	1	Vertical	0.5
		CT 2	CM 4	SH 1	Arid	1	Horizontal	0.5
		CT 2	CM 4	SH 1	Arid	2	Vertical	0.49
		CT 2	CM 4	SH 1	Arid	2	Horizontal	0.51
		CT 2	CM 4	SH 1	Arid	3	Vertical	0.485
		CT 2	CM 4	SH 1	Arid	3	Horizontal	0.495
		CT 2	CM 4	SH 1	Damp	1	Vertical	0.42
		CT 2	CM 4	SH 1	Damp	1	Horizontal	0.39
		CT 2	CM 4	SH 1	Damp	2	Vertical	0.415
		CT 2	CM 4	SH 1	Damp	2	Horizontal	0.38
		CT 2	CM 4	SH 1	Damp	3	Vertical	0.41
		CT 2	CM 4	SH 1	Damp	3	Horizontal	0.37
		CT 2	CM 4	SH 1	Foamy	1	Vertical	0.35
		CT 2	CM 4	SH 1	Foamy	1	Horizontal	0.365
		CT 2	CM 4	SH 1	Foamy	2	Vertical	0.36
		CT 2	CM 4	SH 1	Foamy	2	Horizontal	0.36
		CT 2	CM 4	SH 1	Foamy	3	Vertical	0.365
		CT 2	CM 4	SH 1	Foamy	3	Horizontal	0.37
		CT 2	CM 4	SH 2	Arid	1	Vertical	0.675
		CT 2	CM 4	SH 2	Arid	1	Horizontal	0.68
		CT 2	CM 4	SH 2	Arid	2	Vertical	0.68
		CT 2	CM 4	SH 2	Arid	2	Horizontal	0.685
		CT 2	CM 4	SH 2	Arid	3	Vertical	0.67
		CT 2	CM 4	SH 2	Arid	3	Horizontal	0.69
		CT 2	CM 4	SH 2	Damp	1	Vertical	0.55
		CT 2	CM 4	SH 2	Damp	1	Horizontal	0.55
		CT 2	CM 4	SH 2	Damp	2	Vertical	0.54
		CT 2	CM 4	SH 2	Damp	2	Horizontal	0.54
		CT 2	CM 4	SH 2	Damp	3	Vertical	0.53
		CT 2	CM 4	SH 2	Damp	3	Horizontal	0.53
		CT 2	CM 4	SH 2	Foamy	1	Vertical	0.36
		CT 2	CM 4	SH 2	Foamy	1	Horizontal	0.38
		CT 2	CM 4	SH 2	Foamy	2	Vertical	0.37
		CT 2	CM 4	SH 2	Foamy	2	Horizontal	0.385
		CT 2	CM 4	SH 2	Foamy	3	Vertical	0.365
		CT 2	CM 4	SH 2	Foamy	3	Horizontal	0.39
		CT 2	CM 4	SH 3	Arid	1	Vertical	0.67
		CT 2	CM 4	SH 3	Arid	1	Horizontal	0.71
		CT 2	CM 4	SH 3	Arid	2	Vertical	0.665
		CT 2	CM 4	SH 3	Arid	2	Horizontal	0.715
		CT 2	CM 4	SH 3	Arid	3	Vertical	0.675
		CT 2	CM 4	SH 3	Arid	3	Horizontal	0.7
		CT 2	CM 4	SH 3	Damp	1	Vertical	0.635
		CT 2	CM 4	SH 3	Damp	1	Horizontal	0.65
		CT 2	CM 4	SH 3	Damp	2	Vertical	0.625
		CT 2	CM 4	SH 3	Damp	2	Horizontal	0.66
		CT 2	CM 4	SH 3	Damp	3	Vertical	0.63
		CT 2	CM 4	SH 3	Damp	3	Horizontal	0.655
		CT 2	CM 4	SH 3	Foamy	1	Vertical	0.48
		CT 2	CM 4	SH 3	Foamy	1	Horizontal	0.49
		CT 2	CM 4	SH 3	Foamy	2	Vertical	0.475
		CT 2	CM 4	SH 3	Foamy	2	Horizontal	0.485
		CT 2	CM 4	SH 3	Foamy	3	Vertical	0.465
		CT 2	CM 4	SH 3	Foamy	3	Horizontal	0.48
		CT 3	CM 1	SH 1	Arid	1	Vertical	0.755
		CT 3	CM 1	SH 1	Arid	1	Horizontal	0.75
		CT 3	CM 1	SH 1	Arid	2	Vertical	0.75
		CT 3	CM 1	SH 1	Arid	2	Horizontal	0.755
		CT 3	CM 1	SH 1	Arid	3	Vertical	0.74
		CT 3	CM 1	SH 1	Arid	3	Horizontal	0.745
		CT 3	CM 1	SH 1	Damp	1	Vertical	0.675
		CT 3	CM 1	SH 1	Damp	1	Horizontal	0.7
		CT 3	CM 1	SH 1	Damp	2	Vertical	0.68
		CT 3	CM 1	SH 1	Damp	2	Horizontal	0.705
		CT 3	CM 1	SH 1	Damp	3	Vertical	0.685
		CT 3	CM 1	SH 1	Damp	3	Horizontal	0.695
		CT 3	CM 1	SH 1	Foamy	1	Vertical	0.43
		CT 3	CM 1	SH 1	Foamy	1	Horizontal	0.43
		CT 3	CM 1	SH 1	Foamy	2	Vertical	0.435
		CT 3	CM 1	SH 1	Foamy	2	Horizontal	0.42
		CT 3	CM 1	SH 1	Foamy	3	Vertical	0.42
		CT 3	CM 1	SH 1	Foamy	3	Horizontal	0.41
		CT 3	CM 1	SH 2	Arid	1	Vertical	0.825
		CT 3	CM 1	SH 2	Arid	1	Horizontal	0.83
		CT 3	CM 1	SH 2	Arid	2	Vertical	0.815
		CT 3	CM 1	SH 2	Arid	2	Horizontal	0.825
		CT 3	CM 1	SH 2	Arid	3	Vertical	0.82
		CT 3	CM 1	SH 2	Arid	3	Horizontal	0.82
		CT 3	CM 1	SH 2	Damp	1	Vertical	0.65
		CT 3	CM 1	SH 2	Damp	1	Horizontal	0.66
		CT 3	CM 1	SH 2	Damp	2	Vertical	0.655
		CT 3	CM 1	SH 2	Damp	2	Horizontal	0.64
		CT 3	CM 1	SH 2	Damp	3	Vertical	0.66
		CT 3	CM 1	SH 2	Damp	3	Horizontal	0.65
		CT 3	CM 1	SH 2	Foamy	1	Vertical	0.23
		CT 3	CM 1	SH 2	Foamy	1	Horizontal	0.27
		CT 3	CM 1	SH 2	Foamy	2	Vertical	0.24
		CT 3	CM 1	SH 2	Foamy	2	Horizontal	0.28
		CT 3	CM 1	SH 2	Foamy	3	Vertical	0.25
		CT 3	CM 1	SH 2	Foamy	3	Horizontal	0.285
		CT 3	CM 1	SH 3	Arid	1	Vertical	0.8
		CT 3	CM 1	SH 3	Arid	1	Horizontal	0.79
		CT 3	CM 1	SH 3	Arid	2	Vertical	0.795
		CT 3	CM 1	SH 3	Arid	2	Horizontal	0.8
		CT 3	CM 1	SH 3	Arid	3	Vertical	0.79
		CT 3	CM 1	SH 3	Arid	3	Horizontal	0.81
		CT 3	CM 1	SH 3	Damp	1	Vertical	0.765
		CT 3	CM 1	SH 3	Damp	1	Horizontal	0.785
		CT 3	CM 1	SH 3	Damp	2	Vertical	0.77
		CT 3	CM 1	SH 3	Damp	2	Horizontal	0.78
		CT 3	CM 1	SH 3	Damp	3	Vertical	0.775
		CT 3	CM 1	SH 3	Damp	3	Horizontal	0.775
		CT 3	CM 1	SH 3	Foamy	1	Vertical	0.43
		CT 3	CM 1	SH 3	Foamy	1	Horizontal	0.43
		CT 3	CM 1	SH 3	Foamy	2	Vertical	0.42
		CT 3	CM 1	SH 3	Foamy	2	Horizontal	0.435
		CT 3	CM 1	SH 3	Foamy	3	Vertical	0.415
		CT 3	CM 1	SH 3	Foamy	3	Horizontal	0.425
		CT 3	CM 2	SH 1	Arid	1	Vertical	0.88
		CT 3	CM 2	SH 1	Arid	1	Horizontal	0.88
		CT 3	CM 2	SH 1	Arid	2	Vertical	0.875
		CT 3	CM 2	SH 1	Arid	2	Horizontal	0.87
		CT 3	CM 2	SH 1	Arid	3	Vertical	0.885
		CT 3	CM 2	SH 1	Arid	3	Horizontal	0.865
		CT 3	CM 2	SH 1	Damp	1	Vertical	0.69
		CT 3	CM 2	SH 1	Damp	1	Horizontal	0.72
		CT 3	CM 2	SH 1	Damp	2	Vertical	0.7
		CT 3	CM 2	SH 1	Damp	2	Horizontal	0.715
		CT 3	CM 2	SH 1	Damp	3	Vertical	0.71
		CT 3	CM 2	SH 1	Damp	3	Horizontal	0.725
		CT 3	CM 2	SH 1	Foamy	1	Vertical	0.64
		CT 3	CM 2	SH 1	Foamy	1	Horizontal	0.6
		CT 3	CM 2	SH 1	Foamy	2	Vertical	0.645
		CT 3	CM 2	SH 1	Foamy	2	Horizontal	0.59
		CT 3	CM 2	SH 1	Foamy	3	Vertical	0.65
		CT 3	CM 2	SH 1	Foamy	3	Horizontal	0.605
		CT 3	CM 2	SH 2	Arid	1	Vertical	0.82
		CT 3	CM 2	SH 2	Arid	1	Horizontal	0.83
		CT 3	CM 2	SH 2	Arid	2	Vertical	0.815
		CT 3	CM 2	SH 2	Arid	2	Horizontal	0.835
		CT 3	CM 2	SH 2	Arid	3	Vertical	0.81
		CT 3	CM 2	SH 2	Arid	3	Horizontal	0.84
		CT 3	CM 2	SH 2	Damp	1	Vertical	0.56
		CT 3	CM 2	SH 2	Damp	1	Horizontal	0.56
		CT 3	CM 2	SH 2	Damp	2	Vertical	0.54
		CT 3	CM 2	SH 2	Damp	2	Horizontal	0.555
		CT 3	CM 2	SH 2	Damp	3	Vertical	0.55
		CT 3	CM 2	SH 2	Damp	3	Horizontal	0.55
		CT 3	CM 2	SH 2	Foamy	1	Vertical	0.45
		CT 3	CM 2	SH 2	Foamy	1	Horizontal	0.43
		CT 3	CM 2	SH 2	Foamy	2	Vertical	0.445
		CT 3	CM 2	SH 2	Foamy	2	Horizontal	0.435
		CT 3	CM 2	SH 2	Foamy	3	Vertical	0.44
		CT 3	CM 2	SH 2	Foamy	3	Horizontal	0.425
		CT 3	CM 2	SH 3	Arid	1	Vertical	0.765
		CT 3	CM 2	SH 3	Arid	1	Horizontal	0.785
		CT 3	CM 2	SH 3	Arid	2	Vertical	0.77
		CT 3	CM 2	SH 3	Arid	2	Horizontal	0.78
		CT 3	CM 2	SH 3	Arid	3	Vertical	0.775
		CT 3	CM 2	SH 3	Arid	3	Horizontal	0.775
		CT 3	CM 2	SH 3	Damp	1	Vertical	0.71
		CT 3	CM 2	SH 3	Damp	1	Horizontal	0.71
		CT 3	CM 2	SH 3	Damp	2	Vertical	0.72
		CT 3	CM 2	SH 3	Damp	2	Horizontal	0.715
		CT 3	CM 2	SH 3	Damp	3	Vertical	0.715
		CT 3	CM 2	SH 3	Damp	3	Horizontal	0.72
		CT 3	CM 2	SH 3	Foamy	1	Vertical	0.54
		CT 3	CM 2	SH 3	Foamy	1	Horizontal	0.56
		CT 3	CM 2	SH 3	Foamy	2	Vertical	0.53
		CT 3	CM 2	SH 3	Foamy	2	Horizontal	0.555
		CT 3	CM 2	SH 3	Foamy	3	Vertical	0.535
		CT 3	CM 2	SH 3	Foamy	3	Horizontal	0.55
		CT 3	CM 3	SH 1	Arid	1	Vertical	0.795
		CT 3	CM 3	SH 1	Arid	1	Horizontal	0.77
		CT 3	CM 3	SH 1	Arid	2	Vertical	0.8
		CT 3	CM 3	SH 1	Arid	2	Horizontal	0.78
		CT 3	CM 3	SH 1	Arid	3	Vertical	0.79
		CT 3	CM 3	SH 1	Arid	3	Horizontal	0.785
		CT 3	CM 3	SH 1	Damp	1	Vertical	0.5
		CT 3	CM 3	SH 1	Damp	1	Horizontal	0.53
		CT 3	CM 3	SH 1	Damp	2	Vertical	0.505
		CT 3	CM 3	SH 1	Damp	2	Horizontal	0.525
		CT 3	CM 3	SH 1	Damp	3	Vertical	0.51
		CT 3	CM 3	SH 1	Damp	3	Horizontal	0.52
		CT 3	CM 3	SH 1	Foamy	1	Vertical	0.355
		CT 3	CM 3	SH 1	Foamy	1	Horizontal	0.39
		CT 3	CM 3	SH 1	Foamy	2	Vertical	0.36
		CT 3	CM 3	SH 1	Foamy	2	Horizontal	0.395
		CT 3	CM 3	SH 1	Foamy	3	Vertical	0.35
		CT 3	CM 3	SH 1	Foamy	3	Horizontal	0.4
		CT 3	CM 3	SH 2	Arid	1	Vertical	0.75
		CT 3	CM 3	SH 2	Arid	1	Horizontal	0.765
		CT 3	CM 3	SH 2	Arid	2	Vertical	0.74
		CT 3	CM 3	SH 2	Arid	2	Horizontal	0.76
		CT 3	CM 3	SH 2	Arid	3	Vertical	0.735
		CT 3	CM 3	SH 2	Arid	3	Horizontal	0.755
		CT 3	CM 3	SH 2	Damp	1	Vertical	0.38
		CT 3	CM 3	SH 2	Damp	1	Horizontal	0.37
		CT 3	CM 3	SH 2	Damp	2	Vertical	0.375
		CT 3	CM 3	SH 2	Damp	2	Horizontal	0.38
		CT 3	CM 3	SH 2	Damp	3	Vertical	0.385
		CT 3	CM 3	SH 2	Damp	3	Horizontal	0.365
		CT 3	CM 3	SH 2	Foamy	1	Vertical	0.205
		CT 3	CM 3	SH 2	Foamy	1	Horizontal	0.21
		CT 3	CM 3	SH 2	Foamy	2	Vertical	0.21
		CT 3	CM 3	SH 2	Foamy	2	Horizontal	0.215
		CT 3	CM 3	SH 2	Foamy	3	Vertical	0.2
		CT 3	CM 3	SH 2	Foamy	3	Horizontal	0.205
		CT 3	CM 3	SH 3	Arid	1	Vertical	0.725
		CT 3	CM 3	SH 3	Arid	1	Horizontal	0.74
		CT 3	CM 3	SH 3	Arid	2	Vertical	0.73
		CT 3	CM 3	SH 3	Arid	2	Horizontal	0.745
		CT 3	CM 3	SH 3	Arid	3	Vertical	0.72
		CT 3	CM 3	SH 3	Arid	3	Horizontal	0.75
		CT 3	CM 3	SH 3	Damp	1	Vertical	0.46
		CT 3	CM 3	SH 3	Damp	1	Horizontal	0.46
		CT 3	CM 3	SH 3	Damp	2	Vertical	0.45
		CT 3	CM 3	SH 3	Damp	2	Horizontal	0.48
		CT 3	CM 3	SH 3	Damp	3	Vertical	0.455
		CT 3	CM 3	SH 3	Damp	3	Horizontal	0.47
		CT 3	CM 3	SH 3	Foamy	1	Vertical	0.275
		CT 3	CM 3	SH 3	Foamy	1	Horizontal	0.315
		CT 3	CM 3	SH 3	Foamy	2	Vertical	0.27
		CT 3	CM 3	SH 3	Foamy	2	Horizontal	0.31
		CT 3	CM 3	SH 3	Foamy	3	Vertical	0.28
		CT 3	CM 3	SH 3	Foamy	3	Horizontal	0.32
		CT 3	CM 4	SH 1	Arid	1	Vertical	0.8
		CT 3	CM 4	SH 1	Arid	1	Horizontal	0.795
		CT 3	CM 4	SH 1	Arid	2	Vertical	0.805
		CT 3	CM 4	SH 1	Arid	2	Horizontal	0.8
		CT 3	CM 4	SH 1	Arid	3	Vertical	0.81
		CT 3	CM 4	SH 1	Arid	3	Horizontal	0.79
		CT 3	CM 4	SH 1	Damp	1	Vertical	0.64
		CT 3	CM 4	SH 1	Damp	1	Horizontal	0.65
		CT 3	CM 4	SH 1	Damp	2	Vertical	0.63
		CT 3	CM 4	SH 1	Damp	2	Horizontal	0.645
		CT 3	CM 4	SH 1	Damp	3	Vertical	0.625
		CT 3	CM 4	SH 1	Damp	3	Horizontal	0.64
		CT 3	CM 4	SH 1	Foamy	1	Vertical	0.52
		CT 3	CM 4	SH 1	Foamy	1	Horizontal	0.55
		CT 3	CM 4	SH 1	Foamy	2	Vertical	0.51
		CT 3	CM 4	SH 1	Foamy	2	Horizontal	0.56
		CT 3	CM 4	SH 1	Foamy	3	Vertical	0.515
		CT 3	CM 4	SH 1	Foamy	3	Horizontal	0.54
		CT 3	CM 4	SH 2	Arid	1	Vertical	0.78
		CT 3	CM 4	SH 2	Arid	1	Horizontal	0.79
		CT 3	CM 4	SH 2	Arid	2	Vertical	0.785
		CT 3	CM 4	SH 2	Arid	2	Horizontal	0.785
		CT 3	CM 4	SH 2	Arid	3	Vertical	0.775
		CT 3	CM 4	SH 2	Arid	3	Horizontal	0.795
		CT 3	CM 4	SH 2	Damp	1	Vertical	0.51
		CT 3	CM 4	SH 2	Damp	1	Horizontal	0.54
		CT 3	CM 4	SH 2	Damp	2	Vertical	0.52
		CT 3	CM 4	SH 2	Damp	2	Horizontal	0.535
		CT 3	CM 4	SH 2	Damp	3	Vertical	0.515
		CT 3	CM 4	SH 2	Damp	3	Horizontal	0.53
		CT 3	CM 4	SH 2	Foamy	1	Vertical	0.4
		CT 3	CM 4	SH 2	Foamy	1	Horizontal	0.415
		CT 3	CM 4	SH 2	Foamy	2	Vertical	0.41
		CT 3	CM 4	SH 2	Foamy	2	Horizontal	0.42
		CT 3	CM 4	SH 2	Foamy	3	Vertical	0.405
		CT 3	CM 4	SH 2	Foamy	3	Horizontal	0.405
		CT 3	CM 4	SH 3	Arid	1	Vertical	0.755
		CT 3	CM 4	SH 3	Arid	1	Horizontal	0.75
		CT 3	CM 4	SH 3	Arid	2	Vertical	0.76
		CT 3	CM 4	SH 3	Arid	2	Horizontal	0.755
		CT 3	CM 4	SH 3	Arid	3	Vertical	0.75
		CT 3	CM 4	SH 3	Arid	3	Horizontal	0.745
		CT 3	CM 4	SH 3	Damp	1	Vertical	0.65
		CT 3	CM 4	SH 3	Damp	1	Horizontal	0.67
		CT 3	CM 4	SH 3	Damp	2	Vertical	0.66
		CT 3	CM 4	SH 3	Damp	2	Horizontal	0.665
		CT 3	CM 4	SH 3	Damp	3	Vertical	0.665
		CT 3	CM 4	SH 3	Damp	3	Horizontal	0.66
		CT 3	CM 4	SH 3	Foamy	1	Vertical	0.45
		CT 3	CM 4	SH 3	Foamy	1	Horizontal	0.48
		CT 3	CM 4	SH 3	Foamy	2	Vertical	0.44
		CT 3	CM 4	SH 3	Foamy	2	Horizontal	0.475
		CT 3	CM 4	SH 3	Foamy	3	Vertical	0.43
		CT 3	CM 4	SH 3	Foamy	3	Horizontal	0.485
		CT 4	CM 1	SH 1	Arid	1	Vertical	0.8
		CT 4	CM 1	SH 1	Arid	1	Horizontal	0.81
		CT 4	CM 1	SH 1	Arid	2	Vertical	0.795
		CT 4	CM 1	SH 1	Arid	2	Horizontal	0.805
		CT 4	CM 1	SH 1	Arid	3	Vertical	0.805
		CT 4	CM 1	SH 1	Arid	3	Horizontal	0.815
		CT 4	CM 1	SH 1	Damp	1	Vertical	0.67
		CT 4	CM 1	SH 1	Damp	1	Horizontal	0.69
		CT 4	CM 1	SH 1	Damp	2	Vertical	0.68
		CT 4	CM 1	SH 1	Damp	2	Horizontal	0.685
		CT 4	CM 1	SH 1	Damp	3	Vertical	0.675
		CT 4	CM 1	SH 1	Damp	3	Horizontal	0.695
		CT 4	CM 1	SH 1	Foamy	1	Vertical	0.54
		CT 4	CM 1	SH 1	Foamy	1	Horizontal	0.57
		CT 4	CM 1	SH 1	Foamy	2	Vertical	0.53
		CT 4	CM 1	SH 1	Foamy	2	Horizontal	0.56
		CT 4	CM 1	SH 1	Foamy	3	Vertical	0.545
		CT 4	CM 1	SH 1	Foamy	3	Horizontal	0.55
		CT 4	CM 1	SH 2	Arid	1	Vertical	0.745
		CT 4	CM 1	SH 2	Arid	1	Horizontal	0.73
		CT 4	CM 1	SH 2	Arid	2	Vertical	0.75
		CT 4	CM 1	SH 2	Arid	2	Horizontal	0.74
		CT 4	CM 1	SH 2	Arid	3	Vertical	0.74
		CT 4	CM 1	SH 2	Arid	3	Horizontal	0.735
		CT 4	CM 1	SH 2	Damp	1	Vertical	0.43
		CT 4	CM 1	SH 2	Damp	1	Horizontal	0.445
		CT 4	CM 1	SH 2	Damp	2	Vertical	0.44
		CT 4	CM 1	SH 2	Damp	2	Horizontal	0.43
		CT 4	CM 1	SH 2	Damp	3	Vertical	0.445
		CT 4	CM 1	SH 2	Damp	3	Horizontal	0.435
		CT 4	CM 1	SH 2	Foamy	1	Vertical	0.29
		CT 4	CM 1	SH 2	Foamy	1	Horizontal	0.31
		CT 4	CM 1	SH 2	Foamy	2	Vertical	0.295
		CT 4	CM 1	SH 2	Foamy	2	Horizontal	0.315
		CT 4	CM 1	SH 2	Foamy	3	Vertical	0.3
		CT 4	CM 1	SH 2	Foamy	3	Horizontal	0.305
		CT 4	CM 1	SH 3	Arid	1	Vertical	0.67
		CT 4	CM 1	SH 3	Arid	1	Horizontal	0.66
		CT 4	CM 1	SH 3	Arid	2	Vertical	0.665
		CT 4	CM 1	SH 3	Arid	2	Horizontal	0.65
		CT 4	CM 1	SH 3	Arid	3	Vertical	0.675
		CT 4	CM 1	SH 3	Arid	3	Horizontal	0.655
		CT 4	CM 1	SH 3	Damp	1	Vertical	0.54
		CT 4	CM 1	SH 3	Damp	1	Horizontal	0.57
		CT 4	CM 1	SH 3	Damp	2	Vertical	0.55
		CT 4	CM 1	SH 3	Damp	2	Horizontal	0.565
		CT 4	CM 1	SH 3	Damp	3	Vertical	0.555
		CT 4	CM 1	SH 3	Damp	3	Horizontal	0.56
		CT 4	CM 1	SH 3	Foamy	1	Vertical	0.38
		CT 4	CM 1	SH 3	Foamy	1	Horizontal	0.39
		CT 4	CM 1	SH 3	Foamy	2	Vertical	0.375
		CT 4	CM 1	SH 3	Foamy	2	Horizontal	0.385
		CT 4	CM 1	SH 3	Foamy	3	Vertical	0.385
		CT 4	CM 1	SH 3	Foamy	3	Horizontal	0.395
		CT 4	CM 2	SH 1	Arid	1	Vertical	0.9
		CT 4	CM 2	SH 1	Arid	1	Horizontal	0.885
		CT 4	CM 2	SH 1	Arid	2	Vertical	0.89
		CT 4	CM 2	SH 1	Arid	2	Horizontal	0.88
		CT 4	CM 2	SH 1	Arid	3	Vertical	0.88
		CT 4	CM 2	SH 1	Arid	3	Horizontal	0.87
		CT 4	CM 2	SH 1	Damp	1	Vertical	0.81
		CT 4	CM 2	SH 1	Damp	1	Horizontal	0.83
		CT 4	CM 2	SH 1	Damp	2	Vertical	0.82
		CT 4	CM 2	SH 1	Damp	2	Horizontal	0.825
		CT 4	CM 2	SH 1	Damp	3	Vertical	0.815
		CT 4	CM 2	SH 1	Damp	3	Horizontal	0.82
		CT 4	CM 2	SH 1	Foamy	1	Vertical	0.67
		CT 4	CM 2	SH 1	Foamy	1	Horizontal	0.68
		CT 4	CM 2	SH 1	Foamy	2	Vertical	0.68
		CT 4	CM 2	SH 1	Foamy	2	Horizontal	0.675
		CT 4	CM 2	SH 1	Foamy	3	Vertical	0.675
		CT 4	CM 2	SH 1	Foamy	3	Horizontal	0.67
		CT 4	CM 2	SH 2	Arid	1	Vertical	0.86
		CT 4	CM 2	SH 2	Arid	1	Horizontal	0.86
		CT 4	CM 2	SH 2	Arid	2	Vertical	0.865
		CT 4	CM 2	SH 2	Arid	2	Horizontal	0.865
		CT 4	CM 2	SH 2	Arid	3	Vertical	0.87
		CT 4	CM 2	SH 2	Arid	3	Horizontal	0.855
		CT 4	CM 2	SH 2	Damp	1	Vertical	0.66
		CT 4	CM 2	SH 2	Damp	1	Horizontal	0.68
		CT 4	CM 2	SH 2	Damp	2	Vertical	0.67
		CT 4	CM 2	SH 2	Damp	2	Horizontal	0.675
		CT 4	CM 2	SH 2	Damp	3	Vertical	0.665
		CT 4	CM 2	SH 2	Damp	3	Horizontal	0.67
		CT 4	CM 2	SH 2	Foamy	1	Vertical	0.58
		CT 4	CM 2	SH 2	Foamy	1	Horizontal	0.565
		CT 4	CM 2	SH 2	Foamy	2	Vertical	0.585
		CT 4	CM 2	SH 2	Foamy	2	Horizontal	0.57
		CT 4	CM 2	SH 2	Foamy	3	Vertical	0.59
		CT 4	CM 2	SH 2	Foamy	3	Horizontal	0.56
		CT 4	CM 2	SH 3	Arid	1	Vertical	0.785
		CT 4	CM 2	SH 3	Arid	1	Horizontal	0.8
		CT 4	CM 2	SH 3	Arid	2	Vertical	0.78
		CT 4	CM 2	SH 3	Arid	2	Horizontal	0.795
		CT 4	CM 2	SH 3	Arid	3	Vertical	0.79
		CT 4	CM 2	SH 3	Arid	3	Horizontal	0.79
		CT 4	CM 2	SH 3	Damp	1	Vertical	0.765
		CT 4	CM 2	SH 3	Damp	1	Horizontal	0.77
		CT 4	CM 2	SH 3	Damp	2	Vertical	0.76
		CT 4	CM 2	SH 3	Damp	2	Horizontal	0.79
		CT 4	CM 2	SH 3	Damp	3	Vertical	0.755
		CT 4	CM 2	SH 3	Damp	3	Horizontal	0.785
		CT 4	CM 2	SH 3	Foamy	1	Vertical	0.64
		CT 4	CM 2	SH 3	Foamy	1	Horizontal	0.66
		CT 4	CM 2	SH 3	Foamy	2	Vertical	0.645
		CT 4	CM 2	SH 3	Foamy	2	Horizontal	0.655
		CT 4	CM 2	SH 3	Foamy	3	Vertical	0.635
		CT 4	CM 2	SH 3	Foamy	3	Horizontal	0.65
		CT 4	CM 3	SH 1	Arid	1	Vertical	0.79
		CT 4	CM 3	SH 1	Arid	1	Horizontal	0.78
		CT 4	CM 3	SH 1	Arid	2	Vertical	0.785
		CT 4	CM 3	SH 1	Arid	2	Horizontal	0.785
		CT 4	CM 3	SH 1	Arid	3	Vertical	0.78
		CT 4	CM 3	SH 1	Arid	3	Horizontal	0.775
		CT 4	CM 3	SH 1	Damp	1	Vertical	0.665
		CT 4	CM 3	SH 1	Damp	1	Horizontal	0.69
		CT 4	CM 3	SH 1	Damp	2	Vertical	0.67
		CT 4	CM 3	SH 1	Damp	2	Horizontal	0.685
		CT 4	CM 3	SH 1	Damp	3	Vertical	0.675
		CT 4	CM 3	SH 1	Damp	3	Horizontal	0.68
		CT 4	CM 3	SH 1	Foamy	1	Vertical	0.61
		CT 4	CM 3	SH 1	Foamy	1	Horizontal	0.605
		CT 4	CM 3	SH 1	Foamy	2	Vertical	0.6
		CT 4	CM 3	SH 1	Foamy	2	Horizontal	0.59
		CT 4	CM 3	SH 1	Foamy	3	Vertical	0.605
		CT 4	CM 3	SH 1	Foamy	3	Horizontal	0.58
		CT 4	CM 3	SH 2	Arid	1	Vertical	0.79
		CT 4	CM 3	SH 2	Arid	1	Horizontal	0.785
		CT 4	CM 3	SH 2	Arid	2	Vertical	0.785
		CT 4	CM 3	SH 2	Arid	2	Horizontal	0.78
		CT 4	CM 3	SH 2	Arid	3	Vertical	0.78
		CT 4	CM 3	SH 2	Arid	3	Horizontal	0.775
		CT 4	CM 3	SH 2	Damp	1	Vertical	0.59
		CT 4	CM 3	SH 2	Damp	1	Horizontal	0.61
		CT 4	CM 3	SH 2	Damp	2	Vertical	0.6
		CT 4	CM 3	SH 2	Damp	2	Horizontal	0.6
		CT 4	CM 3	SH 2	Damp	3	Vertical	0.61
		CT 4	CM 3	SH 2	Damp	3	Horizontal	0.605
		CT 4	CM 3	SH 2	Foamy	1	Vertical	0.445
		CT 4	CM 3	SH 2	Foamy	1	Horizontal	0.445
		CT 4	CM 3	SH 2	Foamy	2	Vertical	0.44
		CT 4	CM 3	SH 2	Foamy	2	Horizontal	0.44
		CT 4	CM 3	SH 2	Foamy	3	Vertical	0.43
		CT 4	CM 3	SH 2	Foamy	3	Horizontal	0.43
		CT 4	CM 3	SH 3	Arid	1	Vertical	0.75
		CT 4	CM 3	SH 3	Arid	1	Horizontal	0.75
		CT 4	CM 3	SH 3	Arid	2	Vertical	0.755
		CT 4	CM 3	SH 3	Arid	2	Horizontal	0.745
		CT 4	CM 3	SH 3	Arid	3	Vertical	0.75
		CT 4	CM 3	SH 3	Arid	3	Horizontal	0.745
		CT 4	CM 3	SH 3	Damp	1	Vertical	0.65
		CT 4	CM 3	SH 3	Damp	1	Horizontal	0.67
		CT 4	CM 3	SH 3	Damp	2	Vertical	0.66
		CT 4	CM 3	SH 3	Damp	2	Horizontal	0.665
		CT 4	CM 3	SH 3	Damp	3	Vertical	0.665
		CT 4	CM 3	SH 3	Damp	3	Horizontal	0.66
		CT 4	CM 3	SH 3	Foamy	1	Vertical	0.45
		CT 4	CM 3	SH 3	Foamy	1	Horizontal	0.48
		CT 4	CM 3	SH 3	Foamy	2	Vertical	0.44
		CT 4	CM 3	SH 3	Foamy	2	Horizontal	0.475
		CT 4	CM 3	SH 3	Foamy	3	Vertical	0.43
		CT 4	CM 3	SH 3	Foamy	3	Horizontal	0.485
		CT 4	CM 4	SH 1	Arid	1	Vertical	0.9
		CT 4	CM 4	SH 1	Arid	1	Horizontal	0.865
		CT 4	CM 4	SH 1	Arid	2	Vertical	0.91
		CT 4	CM 4	SH 1	Arid	2	Horizontal	0.87
		CT 4	CM 4	SH 1	Arid	3	Vertical	0.895
		CT 4	CM 4	SH 1	Arid	3	Horizontal	0.86
		CT 4	CM 4	SH 1	Damp	1	Vertical	0.77
		CT 4	CM 4	SH 1	Damp	1	Horizontal	0.78
		CT 4	CM 4	SH 1	Damp	2	Vertical	0.765
		CT 4	CM 4	SH 1	Damp	2	Horizontal	0.775
		CT 4	CM 4	SH 1	Damp	3	Vertical	0.76
		CT 4	CM 4	SH 1	Damp	3	Horizontal	0.77
		CT 4	CM 4	SH 1	Foamy	1	Vertical	0.74
		CT 4	CM 4	SH 1	Foamy	1	Horizontal	0.735
		CT 4	CM 4	SH 1	Foamy	2	Vertical	0.745
		CT 4	CM 4	SH 1	Foamy	2	Horizontal	0.75
		CT 4	CM 4	SH 1	Foamy	3	Vertical	0.75
		CT 4	CM 4	SH 1	Foamy	3	Horizontal	0.74
		CT 4	CM 4	SH 2	Arid	1	Vertical	0.86
		CT 4	CM 4	SH 2	Arid	1	Horizontal	0.83
		CT 4	CM 4	SH 2	Arid	2	Vertical	0.865
		CT 4	CM 4	SH 2	Arid	2	Horizontal	0.84
		CT 4	CM 4	SH 2	Arid	3	Vertical	0.87
		CT 4	CM 4	SH 2	Arid	3	Horizontal	0.835
		CT 4	CM 4	SH 2	Damp	1	Vertical	0.67
		CT 4	CM 4	SH 2	Damp	1	Horizontal	0.695
		CT 4	CM 4	SH 2	Damp	2	Vertical	0.68
		CT 4	CM 4	SH 2	Damp	2	Horizontal	0.69
		CT 4	CM 4	SH 2	Damp	3	Vertical	0.665
		CT 4	CM 4	SH 2	Damp	3	Horizontal	0.68
		CT 4	CM 4	SH 2	Foamy	1	Vertical	0.51
		CT 4	CM 4	SH 2	Foamy	1	Horizontal	0.52
		CT 4	CM 4	SH 2	Foamy	2	Vertical	0.53
		CT 4	CM 4	SH 2	Foamy	2	Horizontal	0.51
		CT 4	CM 4	SH 2	Foamy	3	Vertical	0.525
		CT 4	CM 4	SH 2	Foamy	3	Horizontal	0.49
		CT 4	CM 4	SH 3	Arid	1	Vertical	0.8
		CT 4	CM 4	SH 3	Arid	1	Horizontal	0.795
		CT 4	CM 4	SH 3	Arid	2	Vertical	0.805
		CT 4	CM 4	SH 3	Arid	2	Horizontal	0.8
		CT 4	CM 4	SH 3	Arid	3	Vertical	0.81
		CT 4	CM 4	SH 3	Arid	3	Horizontal	0.79
		CT 4	CM 4	SH 3	Damp	1	Vertical	0.77
		CT 4	CM 4	SH 3	Damp	1	Horizontal	0.78
		CT 4	CM 4	SH 3	Damp	2	Vertical	0.78
		CT 4	CM 4	SH 3	Damp	2	Horizontal	0.77
		CT 4	CM 4	SH 3	Damp	3	Vertical	0.775
		CT 4	CM 4	SH 3	Damp	3	Horizontal	0.775
		CT 4	CM 4	SH 3	Foamy	1	Vertical	0.65
		CT 4	CM 4	SH 3	Foamy	1	Horizontal	0.665
		CT 4	CM 4	SH 3	Foamy	2	Vertical	0.66
		CT 4	CM 4	SH 3	Foamy	2	Horizontal	0.66
		CT 4	CM 4	SH 3	Foamy	3	Vertical	0.645
		CT 4	CM 4	SH 3	Foamy	3	Horizontal	0.65

## Sheet: Metadata
		Item	Description / Value
		Study title	Development and Validation of the TexCoMP Model
		Corresponding author	Prof. In-Ju Kim (ikim@sharjah.ac.ae; dr.injukim@gmail.com)
		Data type	Dynamic coefficient of friction (DFC) measurements
		Measurement device	Brungraber Mark IIIB portable tribometer
		Normal force	200 N
		Temperature	25 ± 1 °C
		Humidity	40 ± 2 %
		Environmental conditions	Arid (dry), Damp (water, 10 mL/m²), Foamy (soap solution, 15 mL/500 mL water)
		Tile types	CT 1, CT 2, CT 3, CT 4 (ceramic tiles)
		Coating materials	CM 1 (acrylic-based), CM 2 (epoxy-based), CM 3 (acrylic polymer-based), CM 4 (acid-based etchant)
		Shoe types	SH 1 (nitrile rubber, 60.5 Shore A), SH 2 (nitrile rubber, 48.5 Shore A), SH 3 (urethane rubber, 60.0 Shore A)
		Replicates per combination	3 individual measurements (each with vertical and horizontal directions)
		Total observations	432 (4 tiles × 4 coatings × 3 shoes × 3 environments × 3 replicates × 2 directions)
		Data structure	Sheet "DFC_Raw_Replicates" contains all 432 individual measurements
			Sheet "DFC_Means_SDs" contains aggregated means and SDs for each unique combination
		Data usage	Values used for all statistical analyses, figures, and TexCoMP model validation in the manuscript
		Date of data collection	13/03/2026
		Notes	Individual replicate measurements are provided for full transparency and reproducibility
